# Supplementary material for: Clinical and Genetic Analysis of SMARCC2‐Related Diseases in Three Chinese Patients
Source: Mol Genet Genomic Med. 2026 Jan 14;14(1):e70198. doi: 10.1002/mgg3.70198 (PMC12801135; doi:10.1002/mgg3.70198)
Supplement: Supplementary file 1 — Table S1: Summary of the clinical features of the patients. [file MGG3-14-e70198-s001.xlsx]

## Sheet: Table S1
Table S1. Summary of the clinical features of the patients.
Patients clinical data		Variants in SMARCC2 (NM_003075.3)	Clinical significance	Variant type	Affected exon /intron	Affected domain	Inheritance	Gender	Age at last examination	ID/DD	Speech impairmen	Behavioral abnormalities	Hypotonia	Hypertonia	Seizures	Brain radiologic features	FTT/ Feeding issues	Facial dysmorphism	5th finger or toe/nails abnormalities	Skeletal anomalies	Scoliosis	Other
Our patient	Patient1	c.1311-3C>G	LP	splice; confirmed NMD	14	SWIRM	de novo	female	3y	mild	speech delay	－	＋	－	－	－	＋	＋	－	－	－	－
	Patient2	c.346C>T (p.Arg116Cys)	LP	missense	4	MarR-like	de novo	male	21d	mild	NA	NA	＋	－	－	hydrocephalus, dilation of the right lateral ventricle and subependymal cerebral hemorrhage.	＋	－	－	－	－	－
	Patient3	c.346C>T (p.Arg116His)	LP	missense	4	MarR-like	de novo	male	9y8m	mild	speech delay	＋	＋	－	－	－	NA	－	－	－	－	－
Machol et al. [10]	Patient4	c.400A>G (p.Asn134Asp)	VUS	missense	5	MarR-like	de novo	male	5 y	mild	－	－	＋	－	－	NA	－	－	－	－	－	－
	Patient5	c.723G>A (p.Trp241*)	LP	truncating	9		Paternal,Paternal grandparents are negative	male	3 y	mild	speech delay	＋	＋	－	－	two discrete hyperintens white matter lesions	－	－	－	－	－	hypo pigmented hair, cafe au lait macules
	Patient6	c.999dupA (p.Glu334Argfs*49)	LP	truncating	11		NA	male	2 y	mild	－	＋	＋	－	－	NA	－	－	－	＋	－	－
	Patient7	c.1311-3C>G	LP	splice; confirmed NMD	14	SWIRM	NA	female	17 y	severe	absence of language	＋	＋	－	＋	－	－	＋	－	＋	kyphosis	－
	Patient8	c.1826T>C (p.Leu609Pro)	LP	missense	19	SANT	de novo	male	4 y	severe	absence of language	＋	＋	＋	＋	thinning of corpus callosum and splenium, periventricular white matter loss	＋	＋	＋	＋	＋	Inguinal hernia, undescended testis,eczema.
	Patient9	c.1826T>C (p.Leu610Pro)	LP	missense	19	SANT	de novo	female	18 y	severe	absence of language	－	＋	＋	－	generalized cerebral atrophy, hypointensity globus pallidus	＋	＋	－	＋	＋	left coronary distension, eczema, scleroderma
	Patient10	c.1826T>C (p.Leu610Pro)	LP	missense	19	SANT	de novo	male	11 y	severe	absence of language	＋	＋	－	＋	generalized cerebral atrophy, hypomyelination	＋	＋	－	＋	＋	nonprogressive mild aortic dilatation (Z score¼2.54),inguinal hernia, undescended testis.
	Patient11	c.1833+1G>T	LP	splice; confirmed inframe	19	SANT	Mother negative, father n/a	male	11 y	severe	absence of language	＋	＋	－	－	－	－	＋	－	－	－	Inguinal hernia
	Patient12	c.1833+2T>C	P	splice; potentially inframe	19	SANT	de novo	male	2.5 y	moderate	minimal speech	－	＋	＋	－	－	＋	＋	－	－	－	hypomelanotic macula
	Patient13	c.1833+2T>C	P	splice; potentially inframe	19	SANT	de novo	male	10.5 y	moderate	absence of language	－	＋	－	－	－	＋	＋	＋	＋	－	vitiligo
	Patient14	c.1838T>C (p.Leu613Pro)	VUS	missense	20	SANT	de novo	male	19 y	moderate -severe	speech delay	－	－	－	＋	abnormal corpus callosum	－	＋	＋	＋	－	hyper pigmented irregular skin on back
	Patient15	c.1903T>C (p.Cys635Arg)	LP	missense	20	SANT	de novo	female	7 y	moderate	speech delay	＋	＋	－	－	slightly small corpus callosum, prominent perivascular spaces	－	＋	－	＋	＋	eczema
	Patient16	c.2686A>G (p.Met896Val)	VUS	missense	25		de novo	male	8 y	moderate -severe	speech delay	＋	＋	－	－	－	－	＋	－	－	－	－
	Patient17	c.2699A>G (p.Glu900Gly)	LP	missense	25		de novo	male	5 y	mild	speech delay	＋	＋	－	－	－	＋	＋	＋	＋	－	－
	Patient18	c.3456_3458delCAT (p.Met1153del)	VUS	inframe	27		de novo	male	27 m	mild	speech abnormalities	＋	＋	－	－	NA	＋	－	＋	－	－	－
Li et al.[15]	Patient19	c.1824_1826del (p.Leu610del)	LP	inframe	19	SANT	de novo	female	8y	severe	absence of language	NA	＋	NA	＋	thin corpus collosum	＋	＋	－	－	－	hypopigmented patch on left flank
	Patient20	c.1094_1097delAGAA (p.Lys365Thrfs*12)	LP	truncating	12		NA	female	14y	severe	absence of language	＋	＋	＋	＋	NA	＋	＋	－	－	＋	－
Yi et al. [16]	Patient21	c.2074G>C (p. Ala692Pro)	VUS	missense	20		de novo	female	28y	mild	speech delay	NA	＋	－	＋	arachnoid cyst at the top of the left brain	＋	＋	－	＋	＋	Irregular menstruation
Bosch1 et al.[21]	Patient22	c.2602G>C(p.Ala868Pro)	VUS	missense	24		de novo	female	11y8m	mild	minimal speech	－	＋	－	－	NA	－	＋	＋	＋	＋	plagiocephaly, wide-based gait, hearing loss of left ear,hypermetropia, astigmatism,tethered spinal cord syndrome,neurogenic bladder dysfunction
	Patient23	c.2678A>G.(p.Glu893Gly)	LP	missense	25		de novo	male	1y6m	moderate	no active speech	＋	＋	－	－	mild cerebral WM volume reduction and posterior signal alterations, mild enlargement of FT CSF spaces, small small left temporal arachnoid cyst	＋	＋	－	－	－	－
	Patient24	c.2697G>T (p.Leu899Phe)	VUS	missense	25		Mother negative, father n/a	male	12y8m	moderate	baby talk	－	＋	－	＋	NA	＋	＋	－	＋	－	－
	Patient25	c.2678A>G (p.Glu893Gly)	LP	missense	25		de novo	male	6y5m	moderate	minimal speech	－	＋	－	－	NA	－	＋	＋	＋	－	－
	Patient26	c.1919T>C (p.Leu640Pro)	LP	missense	20	SANT	de novo	male	2y6m	severe	absence of language	＋	＋	－	－	abnormal T2 hyperintensity seen in the bilateral posterior parietal white matter	＋	＋	－	－	－	－
	Patient27	c.640A>G (p.Thr214Ala)	VUS	missense	8	Chromo	unknown (adopted)	male	3y11m	mild	minimal speech	＋	＋	－	－	diffuse cerebral WM volume loss, prominent CSF spaces, heterogeneous appearance of the clivus	－	＋	－	－	－	congenital neutropenia (bone marrow transplant), pineal gland cyst, myopathy of unknown etiology.
	Patient28	c.230C>T (p.Pro77Leu)	LP	missense; confirmed protein loss	2	MarR-like	de novo	male	15y	mild	severe language disorder	＋	＋	＋	－	－	＋	＋	－	＋	＋	－
	Patient29	c.230C>T (p.Pro77Leu)	LP	missense; confirmed protein loss	2	MarR-like	de novo	male	7y1m	mild	minimal speech	－	－	－	－	－	－	＋	－	－	－	－
	Patient30	c.743T>C (p.Phe248Ser)	VUS	missense	9		de novo	male	13y	moderate	minimal speech	＋	＋	＋	＋	－	＋	＋	－	＋	＋	－
	Patient31	c.805C>T (p.Arg269*)	P	truncating	9		de novo	female	6y	mild	speech delay	－	－	－	－	NA	＋	＋	－	－	－	High pain tolerance
	Patient32	c.1311-1G>A	VUS	splice; potentially inframe	14	SWIRM	de novo	male	15y4m	moderate	speech delay	＋	－	＋	＋	IVH, right cerebellar arachnoid cyst	＋	＋	＋	＋	－	－
	Patient33	c.(?_-22)_(*1330_?)del, p.0	P	truncating	whole gene deletion (15 genes affected)		de novo	male	20m	Normal	speech delay	－	－	－	－	NA	－	－	－	－	－	Diamond–Blackfan anemia
	Patient34	c.326dup (p.Tyr109*)	LP	truncating	4	BRCT	NA	male	16y	moderate	－	＋	＋	－	＋	small AC, IVH	＋	＋	－	＋	＋	－
	Patient35	c.327C>G (p.Tyr109*)	LP	truncating	4	BRCT	paternal (father healthy)	male	9y2m	mild	comparable to peers, dyslexia	－	－	－	＋	－	＋	＋	－	－	－	－
	Patient36	c.327C>G (p.Tyr109*)	LP	truncating	4	BRCT	maternal (mother healthy)	male	16y	mild	he spoke short sentences; speech regression, he stopped speaking	＋	－	－	－	NA	－	＋	－	＋	＋	－
	Patient37	c.2059C>T (p.Arg687*)	LP	truncating	20		maternal (affected mother)	female	3y1m	mild	10-15words, no sentence at 3y1m	＋	－	－	－	NA	＋	＋	－	＋	－	－
	Patient38	c.2059C>T (p.Arg687*)	LP	truncating	20		NA	female	32y	mild	－	－	－	－	－	NA	NA	＋	－	－	－	－
	Patient39	c.172C>T (p.Gln58*)	LP	truncating	2	MarR-like	maternal (mother affected)	female	47y	mild	speech delay	－	－	－	＋	small AC, CC hypoplasia, IVH	NA	－	－	＋	－	Spider varicose veins on both lower extremities, multiple naevi on the trunk, endometriosis
	Patient40	c.3129de (p.Gly1044Aspfs*17)	P	truncating	26		maternal	male	17y11m	no; RD	－	＋	－	－	－	NA	＋	＋	－	－	－	－
	Patient41	c.3129del (p.Gly1044Aspfs*17)	P	truncating	26		maternal	male	16y10m	LD	－	＋	＋	－	＋	NA	－	＋	－	－	－	－
	Patient42	c.3129de (p.Gly1044Aspfs*17)	P	truncating	26		maternal	male	15y7m	Normal	Expressive/Receptive speech delay	＋	＋	－	－	NA	－	＋	－	－	－	－
	Patient43	c.3129del (p.Gly1044Aspfs*17)	P	truncating	26		maternal	male	12y6m	LD	－	＋	－	－	－	－	－	＋	－	－	－	－
	Patient44	c.3129del (p.Gly1044Aspfs*17)	P	truncating	26		maternal	female	5y	LD	－	＋	＋	－	－	NA	－	＋	－	＋	－	－
	Patient45	c.1094_1097del(p.Lys365Thrfs*12)	LP	truncating	12		NA	female	13y9m	severe	non-verbal	＋	＋	＋	＋	small AC, scattered patchy areas of T2 hyperintense signal in supratentorial subcortical WM, more confluent in posterior left parietal lobe (stable at follow-up), partial ectopic neurohyophysis	＋	＋	－	＋	＋	－
	Patient46	c.574C>T (p.Arg192*)	P	truncating	7	Chromo	de novo	female	40y	mild	－	＋	＋	－	＋	small AC	－	＋	－	＋	－	accessory nipple
	Patient47	c.1834-7C>G( p.Glu611_Ala612insHisGln)	LP	splice; confirmed inframe	19	SANT	de novo	male	13y10m	severe	absence of language	－	＋	＋	＋	CC dysgenesis, small AC, enlarged PVS, very mild WM volume reduction, non-specific WM signal alterations	＋	＋	－	＋	＋	Congenital hip dislocation, a cafè au lait spot, a hypopigmented spot on the chest
	Patient48	c.1796G>A (p.Arg599His)	LP	missense	19	SANT	de novo	male	10y	moderate	normal for age, lateral lisp	＋	＋	－	－	NA	－	－	－	－	－	－
	Patient49	c.3129de (p.Gly1044Aspfs*17)	P	truncating	26		maternal	female	20y	mild	speech delay and selective mutism	＋	＋	＋	－	－	＋	＋	－	＋	＋	recurrent infections of big toe nails with subsequent loss of nails, mother reports history of needing angle-foot orthosis
	Patient50	c.3094dup (p.Gln1032Profs*45)	LP	truncating	26		NA	female	4y11m	mild	non-verbal; points to communicate, can use sign language for "book"	－	＋	＋	＋	CC hypoplasia, small AC, marked cerebral WM volume reduction, enlargement of CSF spaces, IVH, multiple asyncronous arterial ischemic infarcts (likely embolic)	＋	＋	－	＋	－	history of vocal cord paralysis, neutropenia, concern for antibody deficiency; history of autoimmune hemolytic anemia, strokes, deep vein throbosis (DVTs) in upper extremities, adrenal insufficiency, mouth ulcers; history of jaundice, cholestasis, elevated liver function tests (which resolved), hepatosplenomegaly
	Patient51	c.1849_1854del(p.Lys617_Asp618del)	LP	inframe	20	SANT	de novo	female	20y	severe	non-verbal, better receptive speech. Good comunication with pictogramme	＋	＋	－	－	periventricular WM signal alterations, enlarged CSF spaces	＋	＋	－	＋	＋	－
	Patient52	c.3279del (p.Pro1094Hisfs*9)	LP	truncating	28		not maternal (Affected father, testing not possible	female	3y	moderate	absent language	＋	＋	－	－	nonspecific subcortical WM signal alterations in the frontal and parietal regions bilaterally, enlarged PVS in the CC, mild CSF enlargment	－	＋	＋	－	－	extreme fragility of the enamel and completely crumbled teeth, small arteriovenous malformation of the right back side
	Patient53	c.1833+2T>C	p	splice; potentially inframe	19	SANT	de novo	male	20y	mild	speaks sentences, speech slighly unclear	＋	＋	－	－	frontoparietal cortical atrophy, small arachnoid cyst	－	＋	－	＋	＋	－
	Patient54	c.574C>T, (p.Arg192*)	p	truncating	7	Chromo	paternal	female	5y11m	mild	－	－	－	－	－	NA	＋	＋	－	＋	－	－
	Patient55	c.317+2T>A	LP	splice; potentially truncating	3	MarR-like	maternal	female	29y2m	severe	speaks in sentences and follow commands	＋	－	－	－	NA	－	＋	－	－	－	－
	Patient56	c.3135_3139dup(p.Gly1047Alafs*16)	LP	splice; potentially truncating	26		NA	female	5y	mild	speech delay	－	＋	－	＋	NA	－	＋	－	－	－	hypoglycemia during infancy, mild increase of transaminases
	Patient57	c.1327C>T (p.Arg443Trp)	VUS	missense	9	SWIRM	maternal	female	10y	moderate	speaks in whole sentences	＋	－	－	－	NA	－	＋	＋	＋	－	easy bruising
	Patient58	c.2639A>G (p.Glu880Gly)	LP	missense	25		de novo	Male	6y9m	mild	non verbal with 6y	＋	－	－	－	NA	＋	＋	－	－	－	yes; bilateral pes planus
	Patient59	c.3279del (p.Pro1094Hisfs*9)	LP	truncating	28		NA	female	18 months	moderate	not talking yet	－	＋	－	－	NA	－	＋	－	－	－	－
	Patient60	c.230C>T (p.Pro77Leu)	LP	missense; confirmed protein loss	2	MarR-like	de novo	female	13y	moderate	did complete speech therapy	＋	－	－	－	NA	＋	＋	－	－	－	－
	Patient61	c.805C>T (p.Arg269*)	P	truncating	9		NA	male	2y7m	mild	babbling	＋	＋	－	－	－	－	＋	－	－	－	plagiocephaly, wide-based gait
	Patient62	c.3524C>T (p.Ala1175Val)	VUS	missense	27		de novo	male	19y1m	Normal	speech delay, able to make full sentences after speech therapy	＋	＋	－	＋	－	－	＋	－	－	－	precocious puberty
Li et al.[22]	Patient63	c.1496+1G>T	LP	confirmed inframe	16	SWIRM	de novo	male	24y	moderate	speech delay	＋	＋	－	＋	－	NA	＋	－	＋	＋	enlarged prostate and erectile dysfunction
	Patient64	c.1496+1G>T	LP	confirmed inframe	16	SWIRM	de novo	male	24y	moderate	speech delay	＋	＋	－	－	－	NA	＋	－	＋	＋	enlarged prostate and erectile dysfunction
Chen et al[18]	Patient65	c.880_881del(p.Gly294Lysfs*3)	LP	truncating	10		NA	NA	NA	NA	NA	NA	NA	NA	NA	NA	NA	NA	NA	NA	NA	NA
	Patient66	c.888_889del(p.Tyr296*)	LP	truncating	10		NA	NA	NA	NA	NA	NA	NA	NA	NA	NA	NA	NA	NA	NA	NA	NA
	Patient67	c.1826T>C(p.Leu609Pro)	LP	missense	19	SANT	de novo	NA	NA	NA	NA	NA	NA	NA	NA	NA	NA	NA	NA	NA	NA	NA
Sun et al [17]	Patient68	c.3561del (p.Leu1188Cysfs*95)	VUS	truncating	27		de novo	NA	NA	NA	NA	NA	NA	NA	NA	NA	NA	＋	NA	NA	NA	NA
Lo et al.[19]	Patient69	c.3129del (p.Gly1044Aspfs*17)	P	truncating	26		maternal (healthy sister also carrier)	NA	NA	NA	NA	NA	NA	NA	NA	NA	NA	NA	NA	NA	NA	NA
	Patient70	c.3129del(p.Gly1044Aspfs*17)	P	truncating	26		maternal (healthy sister also carrier)	NA	NA	NA	NA	NA	NA	NA	NA	NA	NA	NA	NA	NA	NA	NA
Gofin et al.[20]	Patient71	c.1651-2A>G	VUS	splice; potentially inframe	17		not maternal (father was not tested)	NA	NA	NA	NA	NA	NA	NA	NA	NA	NA	＋	NA	NA	NA	NA
	71		LP=33, P=7, VUS=21	LGF=30, Null mutation=31				Male=39, Female=25		60/64	53/63	41/61	47/64	11/63	21/64	22/40	31/59	57/66	10/64	32/61	18/63
The following abbreviations are used: NA, not assessed or not available; ID, intellectual disability, DD,Development delay;LD, learning difficulty;RD,reading difficulties, P, pathogenic;LP,Likelypathogenic;FTT, Failure to thrive.
